# Supplementary material for: Healthcare discrimination and factors associated with gender-affirming healthcare avoidance by transgender women and transgender men in Thailand: findings from a cross-sectional online-survey study
Source: Int J Equity Health. 2023 Feb 13;22:31. doi: 10.1186/s12939-023-01843-4 (PMC9926841; doi:10.1186/s12939-023-01843-4)
Supplement: Supplementary file 2 — Additional file 2: Supplementary Table S1. Factors associated with receiving general healthcare services from non-traditional healthcare services. [file 12939_2023_1843_MOESM2_ESM.xls]

## Sheet: Table S1
	Supplementary Table S1 Factors associated with receiving general healthcare services from non-traditional healthcare services
	Variable			Non-Traditional Healthcare Services		Univariable Analysis
				n/N (%)		cOR (95% CI)	P
	Characteristics
		Gender identity					0.005
			Transgender men (ref.)	5/41 (12.2)		1
			Transgender women	41/110 (37.3)		4.28 (1.55 - 11.81)
		Age					0.328
			< 25 years (ref.)	12/32 (37.5)		1
			≥ 25 years	33/116 (28.5)		0.66 (0.29 - 1.51)
		Region of residence					0.102
			Bangkok	11/51 (21.6)		1.93 (0.88 - 4.25)
			Others (ref.)	34/98 (34.7)		1
		Religion					0.656
			Buddhist (ref.)	41/147 (29.9)		1
			Others	5/14 (35.7)		1.30 (0.41 - 4.14)
		Highest education					0.978
			< A bachelor's degree	31/102 (30.4)		0.99 (0.47 - 2.08)
			≥ A bachelor's degree (ref.)	15/49 (30.6)		1
		Employment status					0.181
			Self-employed/business owner (ref.)	4/25 (16.0)		1
			Full-time	29/81 (35.8)		2.93 (0.91 - 9.39)
			Part-time/student/unemployed	13/45 (28.9)		2.13 (0.61 - 7.49)
		Monthly income (baht)					0.562
			< 15,001	19/57 (33.3)		1.69 (0.64 - 4.43)
			15,001–30,000	17/55 (30.9)		1.51 (0.57 - 4.01)
			> 30,000 (ref.)	8/35 (22.9)		1
		Relationship status					0.115
			Partner (ref.)	13/57 (22.8)		1
			Single	33/94 (35.1)		1.83 (0.86 – 3.89)
		Sex worker experience					0.84
			No (ref.)	40/130 (30.8)		1
			Yes	6/7 (28.6)		0.90 (0.32 – 2.50)
		Experience of unfair gender discrimination from healthcare providers					0.625
			No (ref.)	21/73 (28.8)		1
			Yes	25/77 (32.5)		1.19 (0.59 – 2.39)
	Attitudes toward healthcare
		Transgender health concerns are different from cisgender ones					0.807
			Disagree/neutral (ref.)	24/76 (31.6)		1
			Agree	22/74 (29.7)		0.92 (0.46 – 1.84)
		Seeking healthcare providers who understand transgender concerns is easy					0.758
			Disagree/neutral (ref.)	33/105 (31.4)		1
			Agree	13/45 (28.9)		0.89 (0.41 – 1.91)
		A high chance of gender discrimination by healthcare providers					0.729
			Disagree/neutral (ref.)	24/82 (29.3)		1
			Agree	22/69 (31.9)		1.13 (0.56 – 2.27)
		Avoid visits to healthcare providers					0.615
			Disagree/neutral (ref.)	38/121(31.4)		1
			Agree	8/30 (26.7)		0.79 (0.32 – 1.95)
		Buy hormones or medicine without doctor supervision					0.662
			Disagree/neutral (ref.)	21/73 (28.8)		1
			Agree	25/78 (32.1)		1.17 (0.58 – 2.35)
	Gender-affirming healthcare service
		Perception of whether gender-affirming healthcare services for transgender individuals exist in Thailand					0.513
			Known (ref.)	37/126 (29.4)		1
			Unknown	9/25 (36.0)		1.35 (0.55 – 3.35)
	cOR, crude odds ratio; 95% CI; 95% confidence interval; ref., reference group; P, P-value derived by using a binary logistic regression (Wald test).
