# Supplementary material for: Healthcare discrimination and factors associated with gender-affirming healthcare avoidance by transgender women and transgender men in Thailand: findings from a cross-sectional online-survey study
Source: Int J Equity Health. 2023 Feb 13;22:31. doi: 10.1186/s12939-023-01843-4 (PMC9926841; doi:10.1186/s12939-023-01843-4)
Supplement: Supplementary file 3 — Additional file 3: Supplementary Table S2. Factors associated with buying hormone treatment from non-traditional healthcare services. [file 12939_2023_1843_MOESM3_ESM.xls]

## Sheet: Table S2
	Supplementary Table S2 Factors associated with buying hormone treatment from non-traditional healthcare services
	Variable			Non-Traditional Healthcare Services		Univariable Analysis
				n/N (%)		cOR (95% CI)	P
	Characteristics
		Gender identity					0.026
			Transgender men (ref.)	4/27 (14.8)		1
			Transgender women	23/57 (40.4)		3.89 (1.18 - 12.83)
		Age					0.357
			< 25 years (ref.)	9/22 (40.9)		1
			≥ 25 years	18/60 (30.0)		0.62 (0.22 - 1.72)
		Region of residence					0.643
			Bangkok	9/31 (29.0)		1.26 (0.48 - 3.31)
			Others (ref.)	18/53 (34.0)		1
		Religion					0.834
			Buddhist (ref.)	25/77 (32.5)		1
			Others	2/7 (28.6)		0.83 (0.15 - 4.64)
		Highest education					0.724
			< A bachelor's degree	15/49 (30.6)		0.85 (0.33 - 2.15)
			≥ A bachelor's degree (ref.)	12/35 (34.3)		1
		Employment status					0.33
			Self-employed/business owner (ref.)	2/14 (14.3)		1
			Full-time	16/45 (35.6)		3.31 (0.65 - 16.83)
			Part-time/student/unemployed	9/25 (36.0)		3.38 (0.61 -18.76)
		Monthly income (baht)					0.084
			< 15,001	15/33 (45.5)		3.61 (0.86 - 15.22)
			15,001-30,000	8/34 (23.5)		1.33 (0.30 - 5.94)
			> 30,000 (ref.)	3/36 (18.8)		1
		Relationship status					0.539
			Partner (ref.)	9/32 (28.1)		1
			Single	18/52 (34.6)		1.35 (0.52 - 3.55)
		Sex worker experience					0.187
			No (ref.)	26/75 (34.7)		1
			Yes	1/9 (11.1)		0.24 (0.03 - 2.01)
		Experience of unfair gender discrimination from healthcare providers					0.363
			No (ref.)	9/34 (26.5)		1
			Yes	18/50 (36.0)		1.56 (0.60 - 4.09)
	Attitudes toward health care
		Transgender health concerns are different from cisgender ones					0.35
			Disagree/neutral (ref.)	16/43 (37.2)		1
			Agree	11/40 (27.5)		0.64 (0.25 - 1.63)
		Seeking healthcare providers who understand transgender concerns is easy					0.221
			Disagree/neutral (ref.)	21/57 (36.8)		1
			Agree	6/26 (23.1)		0.51 (0.18 - 1.49)
		A high chance of gender discrimination by healthcare providers					0.406
			Disagree/neutral (ref.)	13/26 (28.3)		1
			Agree	14/38 (36.8)		1.48 (0.59 - 3.74)
		Avoid visits to healthcare providers					0.657
			Disagree/neutral (ref.)	22/66 (33.3)		1
			Agree	5/18 (27.8)		0.77 (0.24 - 2.45)
		Buy hormones or medicine without doctor supervision					0.676
			Disagree/neutral (ref.)	16/47 (34.0)		1
			Agree	11/37 (29.7)		0.82 (0.32 - 2.08)
	Gender-affirming healthcare service
		Perception of whether gender-affirming healthcare services for transgender individuals exist in Thailand					0.417
			Known (ref.)	26/78 (33.3)		1
			Unknown	1/6 (16.7)		0.40 (0.04 - 3.65)
	cOR, crude odds ratio; 95% CI; 95% confidence interval; ref., reference group; P, P-value derived by using a binary logistic regression (Wald test).
