# Supplementary material for: Healthcare discrimination and factors associated with gender-affirming healthcare avoidance by transgender women and transgender men in Thailand: findings from a cross-sectional online-survey study
Source: Int J Equity Health. 2023 Feb 13;22:31. doi: 10.1186/s12939-023-01843-4 (PMC9926841; doi:10.1186/s12939-023-01843-4)
Supplement: Supplementary file 4 — Additional file 4: Supplementary Table S3. Factors associated with received sex reassignment surgery and other transgender-related surgery from non-traditional healthcare services. [file 12939_2023_1843_MOESM4_ESM.xls]

## Sheet: Table S3
	Supplementary Table S3 Factors associated with received sex reassignment surgery and other transgender-related surgery from non-traditional healthcare services
	Variable			Non-Traditional Healthcare Services		Univariable analysis
				n/N (%)		cOR (95% CI)	P
	Characteristics
		Gender identity					0.176
			Transgender men (ref.)	2/14 (14.3)		1
			Transgender women	14/41 (34.2)		3.11 (0.60 - 16.12)
		Age					0.25
			< 25 years (ref.)	3/6 (50.0)		1
			≥ 25 years	13/49 (26.5)		0.36 (0.06 - 2.05)
		Region of residence					0.441
			Bangkok	4/18 (22.2)		1.68 (0.45 - 6.28)
			Others (ref.)	12/37 (32.4)		1
		Religion					0.853
			Buddhist (ref.)	15/51 (29.4)		1
			Others	1/4 (25.0)		0.80 (0.08 - 8.50)
		Highest education					0.77
			< A bachelor's degree	10/36 (27.8)		0.83 (0.25 - 2.83)
			≥ A bachelor's degree (ref.)	6/19 (31.6)		1
		Employment status					0.719
			Self-employed/business owner (ref.)	2/10 (20.0)		1
			Full-time	10/34 (29.4)		1.67 (0.29 - 9.42)
			Part-time/student/unemployed	4/11 (36.4)		2.29 (0.31 - 16.82)
		Monthly income (baht)					0.235
			< 15,001	4/11 (44.4)		3.00 (0.70 - 12.86)
			15,001-30,000	4/11 (22.2)		1.07 (0.22 - 5.20)
			> 30,000 (ref.)	4/19 (21.1)		1
		Relationship status					0.244
			Partner (ref.)	4/19 (20.8)		1
			Single	4/19 (35.5)		2.09 (0.60 - 7.23)
		Sex worker experience					0.288
			No (ref.)	11/43 (25.6)		1
			Yes	5/12 (41.7)		2.08 (0.54 - 8.01)
		Experience of unfair gender discrimination from healthcare providers					0.59
			No (ref.)	7/21 (33.3)		1
			Yes	9/34 (26.5)		0.72 (0.22 - 2.38)
	Attitudes toward health care
		Transgender health concerns are different from cisgender ones					0.627
			Disagree/neutral (ref.)	6/23 (26.1)		1
			Agree	10/31 (32.3)		1.35 (0.40 - 4.52)
		Seeking healthcare providers who understand transgender concerns is easy					0.309
			Disagree/neutral (ref.)	10/39 (25.6)		1
			Agree	6/15 (40.0)		1.93 (0.54 - 6.89)
		A high chance of gender discrimination by healthcare providers					0.454
			Disagree/neutral (ref.)	10/30 (33.3)		1
			Agree	6/25 (24.0)		0.63 (0.19 - 2.10)
		Avoid visits to healthcare providers					0.299
			Disagree/neutral (ref.)	14/43 (32.6)		1
			Agree	2/12 (16.7)		0.41 (0.08 - 2.18)
		Buy hormones or medicine without doctor supervision					0.991
			Disagree/neutral (ref.)	7/24 (29.2)		1
			Agree	9/31 (29.0)		0.99 (0.30 - 3.25)
	Gender-affirming healthcare service
		Perception of whether gender-affirming healthcare services for transgender individuals exist in Thailand					0.401
			Known (ref.)	13/48 (27.1)		1
			Unknown	3/7 (42.9)		2.02 (0.39 - 10.43)
	cOR, crude odds ratio; 95% CI; 95% confidence interval; ref., reference group; P, P-value derived by using a binary logistic regression (Wald test).
