# Supplementary material for: Healthcare discrimination and factors associated with gender-affirming healthcare avoidance by transgender women and transgender men in Thailand: findings from a cross-sectional online-survey study
Source: Int J Equity Health. 2023 Feb 13;22:31. doi: 10.1186/s12939-023-01843-4 (PMC9926841; doi:10.1186/s12939-023-01843-4)
Supplement: Supplementary file 5 — Additional file 5: Supplementary Table S4. Factors associated with received healthcare counseling from non-traditional healthcare services. [file 12939_2023_1843_MOESM5_ESM.xls]

## Sheet: Table S4
	Supplementary Table S4 Factors associated with received healthcare counseling from non-traditional healthcare services
	Variable			Non-Traditional Healthcare Services		Univariable analysis
				n/N (%)		cOR (95% CI)	P
	Characteristics
		Gender identity					0.013
			Transgender men (ref.)	3/29 (10.3)		1
			Transgender women	28/75 (37.3)		5.16 (1.42 - 18.75)
		Age					0.976
			< 25 years (ref.)	7/23 (30.4)		1
			≥ 25 years	24/78 (30.8)		1.02 (0.37 - 2.80)
		Region of residence					0.647
			Bangkok	10/37 (27.0)		1.23 (0.50 - 3.02)
			Others (ref.)	21/67 (31.3)		1
		Religion					0.483
			Buddhist (ref.)	29/94 (30.9)		1
			Others	2/10 (20.0)		0.56 (0.11 - 2.83)
		Highest education					0.885
			< A bachelor's degree	20/66 (30.3)		1.07 (0.44 - 2.57)
			≥ A bachelor's degree (ref.)	11/38 (29.0)		1
		Employment status					0.163
			Self-employed/business owner (ref.)	2/16 (12.5)		1
			Full-time	22/60 (36.7)		4.05 (0.84 - 19.67)
			Part-time/student/unemployed	7/28 (25.0)		2.33 (0.42 - 13.02)
		Monthly income (baht)					0.889
			< 15,001	12/37 (32.4)		1.30 (0.43 - 3.96)
			15,001–30,000	11/38 (29.0)		1.11 (0.36 - 3.39)
			> 30,000 (ref.)	7/26 (26.9)		1
		Relationship status					0.244
			Partner (ref.)	7/32 (21.9)		1
			Single	24/72 (33.3)		1.79 (0.67 - 4.74)
		Sex worker experience					0.914
			No (ref.)	27/90 (30.0)		1
			Yes	4/14 (28.6)		0.93 (0.27 - 3.26)
		Experience of unfair gender discrimination from healthcare providers					0.174
			No (ref.)	12/51 (23.5)		1
			Yes	19/53 (35.9)		1.82 (0.77 - 4.30)
	Attitudes toward health care
		Transgender health concerns are different from cisgender ones					0.506
			Disagree/neutral (ref.)	15/55 (27.3)		1
			Agree	16/48 (33.3)		1.33 (0.57 - 3.11)
		Seeking healthcare providers who understand transgender concerns is easy					0.536
			Disagree/neutral (ref.)	23/72 (31.9)		1
			Agree	8/31 (25.8)		0.74 (0.29 - 1.91)
		A high chance of gender discrimination by healthcare providers					0.267
			Disagree/neutral (ref.)	15/59 (25.4)		1
			Agree	16/45 (35.6)		1.62 (0.69 - 3.79)
		Avoid visits to healthcare providers					0.54
			Disagree/neutral (ref.)	27/87 (31.0)		1
			Agree	4/17 (23.5)		0.68 (0.20 - 2.30)
		Buy hormones or medicine without doctor supervision					0.52
			Disagree/neutral (ref.)	17/62 (27.4)		1
			Agree	14/42 (33.3)		1.32 (0.56 - 3.11)
	Gender-affirming healthcare service
		Perception of whether gender-affirming healthcare services for transgender individuals exist in Thailand					0.847
			Known (ref.)	28/93 (30.1)		1
			Unknown	3/11 (27.3)		0.87 (0.21 - 3.55)
	cOR, crude odds ratio; 95% CI; 95% confidence interval; ref., reference group; P, P-value derived by using a binary logistic regression (Wald test).
