# Supplementary material for: Healthcare discrimination and factors associated with gender-affirming healthcare avoidance by transgender women and transgender men in Thailand: findings from a cross-sectional online-survey study
Source: Int J Equity Health. 2023 Feb 13;22:31. doi: 10.1186/s12939-023-01843-4 (PMC9926841; doi:10.1186/s12939-023-01843-4)
Supplement: Supplementary file 6 — Additional file 6: Supplementary Table S5. Factors associated with HIV test from non-traditional healthcare services. [file 12939_2023_1843_MOESM6_ESM.xlsx]

## Sheet: Table S5
	Supplementary Table S5 Factors associated with HIV test from non-traditional healthcare services
	Variable			Non-Traditional Healthcare Services		Univariable analysis
				n/N		cOR (95% CI)	P
	Characteristics
		Gender identity					0.116
			Transgender men (ref.)	4/25 (16.0)		1
			Transgender women	25/76 (32.9)		2.57 (0.79 - 8.35)
		Age					0.946
			< 25 years (ref.)	6/21 (28.6)		1
			≥ 25 years	22/75 (29.3)		1.04 (0.35 - 3.04)
		Region of residence					0.981
			Bangkok	9/32 (28.1)		1.01 (0.39 - 2.59)
			Others (ref.)	19/67 (28.4)		1
		Religion					0.798
			Buddhist (ref.)	27/95 (28.4)		1
			Others	2/6 (33.3)		1.26 (0.22 - 7.35)
		Highest education					0.532
			< A bachelor's degree	17/64 (26.6)		0.75 (0.31 - 1.83)
			≥ A bachelor's degree (ref.)	12/37 (32.4)		1
		Employment status
			Self-employed/business owner (ref.)	2/18 (11.1)		1	0.106
			Full-time	21/57 (36.8)		4.67 (0.97 - 22.50)
			Part-time/student/unemployed	6/26 (23.1)		2.40 (0.42 - 13.66)
		Monthly income (baht)					0.672
			< 15,001	12/40 (30.0)		1.57 (0.51 - 4.88)
			15,001–30,000	9/29 (31.0)		1.65 (0.50 - 5.50)
			> 30,000 (ref.)	6/28 (21.4)		1
		Relationship status					0.269
			Partner (ref.)	9/40 (22.5)		1
			Single	20/61 (32.8)		1.68 (0.67 - 4.21)
		Sex worker experience					0.346
			No (ref.)	26/85 (30.6)		1
			Yes	3/16 (18.8)		0.52 (0.14 - 2.01)
		Experience of unfair gender discrimination from healthcare providers					0.201
			No (ref.)	10/45 (22.2)		1
			Yes	19/56 (33.9)		1.80 (0.73 - 4.42)
	Attitudes toward health care
		Transgender health concerns are different from cisgender ones					0.729
			Disagree/neutral (ref.)	14/51 (27.5)		1
			Agree	15/49 (30.6)		1.17 (0.49 - 2.78)
		Seeking healthcare providers who understand transgender concerns is easy					0.639
			Disagree/neutral (ref.)	21/69 (30.4)		1
			Agree	8/31 (25.8)		0.80 (0.30 - 2.07)
		A high chance of gender discrimination by healthcare providers					0.274
			Disagree/neutral (ref.)	13/54 (24.1)		1
			Agree	16/47 (34.0)		1.63 (0.68 - 3.89)
		Avoid visits to healthcare providers					0.684
			Disagree/neutral (ref.)	24/81 (29.6)		1
			Agree	5/20 (25.0)		0.79 (0.26 - 2.44)
		Buy hormones or medicine without doctor supervision					0.276
			Disagree/neutral (ref.)	18/54 (33.3)		1
			Agree	11/47 (23.4)		0.61 (0.25 - 1.48)
	Gender-affirming healthcare service
		Perception of whether gender-affirming healthcare services for transgender individuals exist in Thailand					0.81
			Known (ref.)	27/93 (29.0)		1
			Unknown	2/8 (25.0)		0.81 (0.15 - 4.33)
	cOR, crude odds ratio; 95% CI; 95% confidence interval; ref., reference group; P, P-value derived by using a binary logistic regression (Wald test).
